# Supplementary material for: Antitumoral and Antiproliferative Potential of Synthetic Derivatives of Scorpion Peptide IsCT1 in an Oral Cavity Squamous Carcinoma Model
Source: Molecules. 2024 Sep 24;29(19):4533. doi: 10.3390/molecules29194533 (PMC11478212; doi:10.3390/molecules29194533)
Supplement: Supplementary file 1 [file molecules-29-04533-s001.zip]

Archive with 1 entries (1 files):
- molecules-3128559-supplementary.pdf
